# Supplementary material for: Is Dengue Vector Control Deficient in Effectiveness or Evidence?: Systematic Review and Meta-analysis
Source: PLoS Negl Trop Dis. 2016 Mar 17;10(3):e0004551. doi: 10.1371/journal.pntd.0004551 (PMC4795802; doi:10.1371/journal.pntd.0004551)
Supplement: S1 Table — (XLSX) [file pntd.0004551.s002.xlsx]

## Sheet: Sheet1
	Ref. No.	Author | Year | Location | Study Pop.	Study Design | Indices & Case Definition	Objectives	Length of study | Data collection frequency	Control Measures	Outcome Data / Results	Conclusions
	45	Sanchez et al. | 2008 | Havana, Cuba	Intervention study | BI | IgM and clinical diagnosis	To document the process and analyze the results of implementing a strategy aimed at increasing community participation in the fight against dengue vectors.	2 years (May 2002-May 2004)	Campaign promoting community clean-up, covering water tanks, cleaning vacant lots and common areas, distribution of promotional materials and housing inspections, conducted by members of the intervention community health group.	Presence of Aedes sp. in homes reduced by 79%.	Author comments: Results demostrated the effect of community-led mosquito control approaches that decreased indices by 79%. Reviewer comments: No analytic stats, paucity in available data, outcome measures limited in number and description. Majority of paper focusses on qualitative outcomes, mainly questionnaire feedback.
	46	Hanna et al. | 2001 | North Queensland	Longitudinal | Ovitrap Data + BI | IgM, RtPCR or HIA	Describe an epidemic and its influence on dengue prevention and control strategies in north Queensland	8 months	Clean-up campaign within 200m of case house	498 confirmed cases, median interval between symptom onset and nofication was 7 days; 7847 houses inspected, mean index was 18, 31, and 45 for Cairns, Port Douglas and Mossman respectively. 43% containers were garden items and garbage. Tyres and gully traps also common sources. 12% of ovitraps in treated areas were positive vs 27% in untreated areas (significant at p<0.05). Mean number of eggs al…	Author comments: Eight small foci of transmission with between 2-12 cases each. Larval control and IRS resulted in significantly lower ovitrap catches. Immediate response to IgM mandated due to 8 day delay awaiting confirmatory tests. Control measures commenced too late. Defined 'ignition' and 'disperal' premises, indicating that areas regularly frequented by large numbers of people can transmit …
	47	Vanlerberghe et al | 2010 | Guantanamo, Cuba | 2000 inhabitants	RCT | Aedes infestation per cluster and per cycle, HI, BI, Pupae per inhabitant	To assess the effectiveness of integrated community-based environmental management (domiciliary and communal) compared with routine Aedes control, to reduce pupal statistics and traditional Ae aegypti larval indices.	January 2005 - January 2006 | Ento data collection conducted in cycles of 11 days for one year	Multiple community-based approach; use of leaflets and flyers, community awareness groups to promote the following: clean-up campaigns, container covers, education on the larvicide usage; improving local water supplies; house visits to those with repeated Aedes infestation	A crude mid-term analysis in February 2006 showed positive impact. In view of this, and soaring entomological indices the municipality as a whole, the provincial health authorities stopped the trial and generalised the intervention strategy to the whole city. Hence the pre-intervention period was defined as the three cycles covering Jan 2005 and the end of intervention period as the three cycles …	Author Comments: After one year, Aedes foci were reduced to 50% in clusters where the community based environmental management strategy was embedded in routine programmes, compared with clusters receiving routine control programme alone. The difference in the number of pupae per inhabitant reached 73%. Early stage larvae were more common at the end of intervention, which indicates that breeding s…
	48	Baly et al | 2009 | Santiago, Cuba | ~22,000	Controlled Intervention Study | House Index	Assess the cost-effectiveness of community-based vs. vertical control programme	5 years | 22 days - 11 days	Vertical Aedes control consisted of vector surveillance and source reduction, larviciding (with temephos), selective adulticiding when Aedes foci were detected, providing health education, and enforcing mosquito control legislation. Intervention areas: a community-based environmental management approach was added to the routine vertical Aedes control program. Community working groups (CWGs) were …	No dengue transmission was detected during the study. In the implementation period, both areas showed a similar decrease from baseline in the number of Aedes foci (Table 3). During the follow-up period, the reductions from baseline continued to increase in intervention areas, but reverted to levels above baseline in control areas.	Author Comments: Vertical control can be supplemented with community mobilisation to more effectively reduce transmission. Reviewer Comments: Non-randomised study and areas with high levels of infestation were chosen as intervention sites. Dengue vertical programme changed from 22 day inspection cycle to 11 day during study. Control areas actually saw an increase in ento indices in spite of verti…
	49	Victor et al | 2002 | Tamil Nadu, India | ~2600	Longitudinal | IgM/ IgG + dengue 2 viral antigen in mosquitoes | HI, CI, BI, 10 man hour biting density	Ascertain aeitology of two oubtreaks in neighbouring villages (Kadumuchandiram (Kad.), Mampatti (Mam.)).	Larval surveys and adult aspirations conducted	Application of temephos and environmental cleanup (emptying of containers), fogging twice per week for 6 weeks	2 weeks after larval intervention, CI fell from 23 to 2 and HI from 21 to 3 in Kad. Large reductions in all indices measured	Author comments: Fogging was found to be effective; 2 weeks after larval intervention indices dropped. Reviewers comments: No descriptive stats for key outcome measures, although large fall in all ento indices. No info on ento survey dates or time post-intervention.
	50	Wang et al | 1994	Intervention | HI, Dengue incidence	Decrease number of cases by targeting mosquito	3 years	Source reduction, spraying, education	House index fell from 44% at pre-intervention to 4% in year 3 and dengue cases dropped from 1022 to 0.	Author Comments: Excellent results, arguably even if imported cases were present there wouldn't be a subsequent outbreak. Reviewer Comments: Large project involving 2 million households, with house index reduced from 44% to 4% over 3 years. Dengue cases also dropped from over 1,000 to zero in the 3rd year. NO analyses on relationshipbetween HI and cases, although v encouraging result.
	51	Morens et al | 1986 | Puerto Rico | 355,000 in 3 municipalities	Longitudinal | | WHO definition with clinical diagnosis+ lab confirmation using HI and viral titre levels	1) Stop epidemic 2) Characterise epidemic 3) Learn how to prevent/control future outbreaks	Questionnaire for symptomatic cases and breeding sites | Blood from volunteers before and after spraying	Truck mounted ULV and four aerial spraying rounds in Sept/ Oct	Large increase in cases as vector control strategies either didn't work or were implemented too late. Adult mosquito data (from spray catches) revealed a sharp drop on the day but recovery within 24-48 hours; no difference between urban vs. rural; impacts on caged mosquitoes (results elsewhere); data revealed drop in cases before spraying	Author Comments: outbreak demonstrated that infectious disease outbreaks can still occur within countries with developed infrastructure irrespective of how unlikely this appears to be. Reviewer Comments: Screening data are prone to bias and confounding but provide useful evidence.
	52	McBride et al | 1998 | Charters Towers, Queensland, Australia | 10,000	Cross sectional | Lab diagnosis by HIA and ELISA + recall of fever-like illness during the outbreak	To assess current risk factors for, and determinants of, recent symptomatic dengue infection, especially the effects of behavioural and household factors	May - September 1995 (2 years after the outbreak) | One time point	House screening, mosquito repellents, bed nets, mosquito coils and environmental clean-up.	House screening and travel to a tropical country were protective against dengue 2 infection, the former being more protective and more highly significant. Household cases or cases within 2 blocks led to increased odds of infection as did presence of water tank in property or within two blocks. Use of knockdown sprays increased odds of infection.	Author comments: House screening was major determinant of dengue infection; observation that nearby cases increase infection odds is suggestive of highly focal nature and therefore targeting as such during outbreaks. Water tanks were source of breeding and increased odds of infection. Use of knockdown sprays increased odds of infection, possibly an indicator of mosquito density. Prevention of den…
	53	Swaddiwudhipong et al | 1992	Intervention | HI, CI, BI | Cases	To reduce Aedes infestation using community-led and vertical approaches.	3 years	Source reduction, spraying, education	Reduction over time of all indices and cases until there was an outbreak in late 1990.	Author Comments: Moderate effect on vector control due to household visits by trained health staff. Reviewer comments: No significance info attached to data though there was an overall reduction in indices during the study period. However, a dengue outbreak occurred after intervention, suggesting that achievements were not sustained.
	54	Kusumawathie et al | 2009 | Degaldoruwa, Kandy District, Sri Lanka	Intervention | Water tank positivity	Determine effectiveness of plastic net covers in domestic and peridomestic ground water storage cement tanks.	One year (Aug 2005 - Jul 2006) | Monthyl larval surveys	92 ground water cement tanks selected (46 with nets, 46 control) | 6 months pre intervention data collection followed by 6 months with intervention	Significant reduction in mean number of tanks positive for Aedes between pre and post intervention and between arms.	Author comments: Use of water storage container nets can prevent breeding of Aedes. Reviewer comments: Data collection for baseline and intervention were conducted at different times of the year possibly influencing results.
	55	Gurtler et al | 2009 | Clorinda, Argentina |<49,000 (2007)	Intervention Study – no control | Cases in neighbouring Paraguay (country data vs city data) used as external control, however data not comparable | Reportable disease but no case definitions. Uses municipality data(?) and data from previous studies | HI, BI.	City-wide control programme aimed at reducing the risk of occurrence of autochthonous cases of dengue in Clorinda using vector control strategies.	Immature inspection Nov-Dec 2002. 14 focal intervention cycles conducted between oct 2003- june 2007 every four months. HI and BI collected at during same time period. Cases were not recorded simultaneously, only annual data were provided by the council (suspected and confirmed) which was then retrospectively visually correlated by graph with entomological indices. Cases were confirmed with a nei…	Larvicide, source reduction, ULV and house inspections	Neighbourhood BI decrease after first focal cycle (not significant). Conversely, HI did decrease (significant). BI distribution among taken at the neigbourhood level was highly skewed indicating focal nature/’hot spots’. 30% of variance in BI cannot be explained by covariates and is due to neighbourhood- specific characteristics. Larvae/pupae were predominantly aegypti. Citywide HI decreased from…	Author comments: Concluded that despite a significant impact on larval population, larval indices could not be kept below target levels, especially in summer; entomological thresholds were consistently above 1% and 5 for HI and BI respectively. Sustained community acceptance was achieved, and most likely averted new outbreaks in 2003-2006 and limited 2007 outbreak. Dengue cases cannot reliably co…
	56	Montes et al | 2004 | Comayaguela, Honduras	Intervention study | BI, HI, CI	Evaluate the impact of specialised primary school course on environmental health and dengue	Eight months: Apr - Nov 2002	Environmental health education course intended to promote environmental clean up, safe handling of water,	Statistically significant difference in BI values between the two control group schools and the one intervention school where the education course was better implemented.	Author comments: No statistically significant difference in BI or HI for intervention and control groups but when comparing only one intervention school vs. control schools, there was a statistically significant reduction in the Breteau Index. Reviewer comments: The possobility that a dengue outbreak and the subsequent large municipal control effort may have confounded results, cannot be excluded.
	57	Pessanha et al | 2009	Ecological | Case definitions adhere to SINAN as dengue is a notifiable disease | Quick Survey Index infestation levels of A. aegypti (LIRAa)	To evaluate the impact of the national control plan.	2003 - 2006 | Not stated	In accordance with the National Control Plan (not specified)	Statistical association between dengue incidence post implementation of the national control plan vs. pre-intervention	Author Comments: Larval levels using Quick Survey Index demonstrated that reduction goals were not fully achieved. Reviewer Comments: Very few data available limit tangible conclusions.
	58	Toledo et al. | 2011 | Santiago de Cuba	Observational | Suspected clinical case (symptoms) confirmed in lab (IgM) was 'dengue case' | BI	To evaluate vector infestation levels and incidence and distribution of clinical dengue cases in the original intervention and control blocks of a CWG trial, started 5 years earlier.	One year: Apr 2006 - Mar 2007	Neighbourhood task forces (environmental clean up, garbage belts into gardens, repairing broken water pipes, lids for water containers), over existing control measures (source reduction, larviciding, perifocal spraying, health education and enforcement of mosquito control through fines).	Onset of cases occurred earlier and more cases per affected block in control areas; relative risk living in control block was 4.5 (sig at p<0.05). BI was 5,2 and 2.0 respectively for control and intervention areas.	Author Comments: Though study offers no ‘level 1’ evidence, it provides a convincing bundle of converging evidence that community-based environmental management inserted into routine control programmes can not only sustainably curb vector infestation but also have an impact on dengue transmission Reviewer Comments: While study design was prone to many biases/ confounders, there is evidence that c…
	59	Murray-Smith et al. | 1996 | Charters Towers, Queensland | 10,000	Case control | Serologically confirmed (details not provided)	Case control study undertaken to determine the effect of house screening during a dengue outbreak.	unknown	House screening | other?	91% of cases lived in unscreened houses; 39% of controls lived in unscreened houses.	Author Comments: Insect screens are useful early in the epidemic, as in the latter stages, transmission is more likely to occur in communal areas such as workplaces. No correlation between cases and breeding sites (not all sites mapped). Reviewer Comments: the latter point was possibly confounded by cryptic breeding sites.
	60	Omar et al. | 2011 | Negeri Simbilan, Malaysia	Intervention study | Clinical case definitions and lab confirmation	This field study compares the effectiveness of a modified chemical fogging against the conventional fogging of insecticide in controlling dengue outbreak.	Seven months: 7th February 2003 - 7th September 2003	Conventional (thermal chemical fogging within 200m radius of positive house and subsequent fogging upon lab confirmation) vs intervention (50m thermal chemical fogging and remaining 150m ultra low volume enacted when confirmed case reported.	In control (conventional) area, 64.3% of outbreaks controlled within 14 days compared with 92.6% of outbreaks with the modified approach during same time period. During independent implementation of fogging measures, the modified approach controlled 100% of outbreaks vs. only 70% with the conventional method.	Author comments: Modified chemical approach was as effective as, if not more than, the conventional approach. Reviewer comments: Results dependent on very similar conditions across all outbreaks, including accessibility, wind direction, humidity, population density, reporting, incubation period etc.
	61	Pai et al. | 2006 | Kaohsiung, Taiwan	Longitudinal study | Ovitrap index	Evaluate the impact of short term community based cleanliness campaign on behaviour change and knowledge using structured questionnaire and entomological observations.	Six months: August - December 2002 | Before, during and after weeklong community based intervention	Community-based cleanup campaign (no further details provided)	Indoor ovitrap index decreased from 57.1% to 9.5% one week after the campaign then increased to 33.9% three months later (p<0.05).	Author comments: use of short-term community-based cleanup campaigns can significantly impact sources of dengue vectors and improve knowledge. Reviewer Comments: Short term campaign increased the number of positive actions carried out but this returned to baseline levels over time.
	62	Igarashi et al. | 1997 | Hanoi Vietnam	Intervention study | IgM via ELISA | Adult density index	Evaluate the impact of Olyset nets used for interior house screening as a physical barrier and insecticide.	April - December 1994 | Fortnightly collection of adults and larvae.	Olyset net used to cover doorways, windows and other routes in homes.	ADI reduced to undetectable levels in intervention area during the epidemic season in marked contrast to the control areas, which saw an increase from 0.68 - 2.0. Larval data not included; No DF/DHF cases reported in either arm. Increase in number of positive cases (33%) in control area compared to intervention (6.4%).	Author comments: Olyset Net did not show ability to effectively prevent virus transmission. Silent transmission took place in spite of the absence of cases in either area. Reviewer Comments: Further testing of nets needed to quantify effectiveness against virus transmission
	63	Sanchez et al. | 2009 | Havana, Cuba | ~57,000	Longitundinal study | BI	Investigate the success/failure of increasing intersectoral collaboration in response to dengue oubreaks and management	Interventions implemented gradually in various areas over a period of six years from January 2000 - 2005	Environmental clean-up campaigns, increased communication and community mobilisation and covering water tanks (includes short courses for health care professionals on dengue prevention/management). Comparison with routine control measures (entomological surveillance, source reduction, temephos application, adulticides, health education and legislation	Dramatic reduction in BI from ~1 to ~0.05 over first two years with slight increase by the end of the intervention. However, intervention areas still remained markedly lower than baseline by the end of the intervention, similar to the levels in the control group.	Author comments: In this study, inter- sectoral coordination boosted the implementation of sanitation activities and improved community organization and participation for dengue prevention; results also suggest the importance of an improved capacity to learn from experience, self-reflection, and to move from vertical pedagogy schemes to more participatory ones. Reviewer Comments: Non-randomised a…
	64	Pinho et al. | 2010 | Salvador, Brazil	Mathematical model using field data | R0	To analyse comparatively the dynamics of both dengue outbreaks in order to investigate the effect of vector control and the susceptible population pool on the reduction in the intensity and duration of the epidemics.	N/A	Adulticiding, ultra low volume spraying	Impact of adulticides clear in reducing effective reproductive number to below 1 however due to continued pool of susceptibles there may be an increase in cases at a later date. Duration of epidemics remain unchanged however intensity decreases with the application of vector control.	Author comments: The value of R0 is greater than 1 for the epidemic in 1995–1996 for any chosen value of the vector control parameter, indicating that other strategies besides the adult vector control would be necessary (e.g. control of the mosquito aquatic phase) to reduce its force of infection and therefore to control the epidemic. Reviewer comments: Control effort rates, which vary in the fie…
	65	Huy et al. | 2010 | Cambodia	Report | WHO clinical case definition	Evaluate the impact of a 7 year vector control campaign against the dengue vector.	8 years using national surveillance programmes, both active and sentinel.	Temephos larvicide: although not all areas received treatment at same time/frequency/duration. In addition, nationwide publicity campaigns and cleanup campaigns.	No associations found, either before or after controlling for confounders, comparing campaigns with incidence.	Author comments: No associations between disease incidence and vector control campaigns. Reviewer Comments: Under and over-reporting could have contributed to data paucity. Agree with author recommendation to better quantify dengue burden using standardised outcome measures.
	66	Vazquez-Prokopec et al. | 2010 | Cairns, Queensland, Australia | 140,347	Retrospective observational study | Notificable disease, IgM positive or PCR virus positive |	To analyze the spatio-temporal pattern of a large dengue virus-2 (DENV-2) outbreak that affected the Australian city of Cairns (north Queensland) in 2003:- quantify the relationship between dengue transmission and distance to the epidemic’s index case (IC), evaluate the effects of indoor residual spraying (IRS) on the odds of dengue infection, and generate recommendations for city-wide dengue sur…	25 week epidemic period (retrospectively analysed)	IRS around neighbouring properties upon confirmation of a case.	Odds of secondary dengue infection at unsprayed premises was 2.8, p = 0.03. IRS around >60% of neighbouring houses reduced this to levels below 0. When coverage in neighbouring houses was less than 40-60% odds of infection was positive.	Author comments: IRS above 60% in areas surrounding a case prevents subsequent infection, although partial coverage (<40%) yields lower protection; thus, timely coordination and sufficient field staff are crucial. Reviewer Comments: As authors.
	67	Lin et al. | 1994 | Kandy Sri Lanka	Intervention | BI	Reduce vector indices and dengue over a four year period.	4 years	IRS, fogging, education, source reduction	BI reduced dramatically from baseline and this lower level was maintained throughout follow ups.	Author Comments: Use source reduction complemented by vertical approaches (space spraying) when necessary. Reviewer comments: no statistical analysis and no info or data on coverage rates or randomisation; however BI was markedly lower throughout the intervention period.
	68	Lloyd et al. | 1994 | Merida, Mexico | 700,000	Intervention | BI, CI	To describe the process used to develop locally appropriate educational materials for use in a community-based A. aegypti control program.	18 months (Jun 89 - Dec 90)	Development and implementation of educational messages to those in the target neighbourhoods.	BI remained the same within the intervention group (126 - 129) but increased significantly within the control group (113 - 151). In addition, container index increased in control group (1.2 - 1.6) whilst decreasing within intervention arm (1.5 - 1.2) although the difference between these groups was not significant.	Author comments: community education program alone may not be sufficient to generate sustainable behaviour change unless other factors are taken into consideration as part of the overall strategy. Reviewer Comments: possibly, 18 months was too short; behaviour change may require longer-term sustained campaign and use of contextualised materials to increase uptake and acceptibility.
	69	Ko et al. | 1992 | Kaohsiung, Taiwan | 8,880/km2	Case control study | Serology and/or virus isolation by HAI.	Investigate the circumstances of a dengue outbreak, especially the predisposing and protective factors involved.	1987 - 1988 | Data collected once from hospital patients and matched to controls	House and workplace screening	The adjusted odds ratio for dengue, estimated by stratified analysis, was lower for people who lived in screened houses (OR = 0.58, 95% CI= 0.36-0.92) as compared with inhabitants of unscreened houses; OR was as low as 0.18 (95% CI 0.06-0.56) for people whose homes were fully screened with door screens opening outwardly. Patients who lived near markets and/or open sewers or ditches ran a risk of …	Author Comments: Poor outdoor environmental sanitation was the main predisposing factor, while screens on doors and windows were the main protective factor against dengue infections. Other possible predisposing and protective factors did not seem to differ between patients' and controls' households, despite several earlier reports to the contrary. Reviewer Comments: Dengue probably contracted at …
	70	Jayasooriya et al. | 2009 | Kandy District, Sri Lanka | 101,677	Intervention study | No details on case definition | BI	To (a) identify DF/DHF risk levels of different GN areas under the jurisdiction of the Medical Officer of Health (MOH), Kadugannawa, Kandy district; and (b) determine the impact of health education and source reduction in DF/DHF “high-risk” GN areas on the overall DF/DHF burden.	January 2004 - December 2007 | 3-4 month intervals if primary survey showed absence of larve/pupae.	Health education and environmental clean-up on one occasion only	r = 0.54 between BI and DF/DHF cases. From January - July, percentage incident contribution to Kandy district ranged from 18.8% - 37.5% before the intervention. Subsequent reduction of percentage of cases from 22.7% to 8.8% (percentage of total cases reported) post intervention.	Author comments: Application of larval control measures was of utmost importance for the prevention and control of DF/DHF. Adult vector control necessary in spite of absence of larval breeding sites. Poor correlation between BI and A. albopictus. Community based vector control necessary for elimination of potential breeding sites. Reviewer comments: No analytic statistics so impossible to elicit …
	71	Toledo et al. | 2007 | Santiago, Cuba	RCT | HI, CI	Investigate means and methods of successful approached to community participation.	Two years: 2001 - 2002 | Bi-monthly inspections of all indices	Community working group formed and engaged with community on issues such as: covering of water sources; not protecting artificial containers; removing abate from drinking water.	Government drastically increased control measures during the first quarter of 2001, including: chemical measures (weekly adulticiding); provision of plastic water containers to replace defective ones. Local leaders trained to deliver dengue-related information, education and communication and to promote environmental risk reduction. All activities were implemented in all three control health area…	Author Comments: Active mobilisation of the community, starting with local identification of problems and needs and supported by CWGs where the interests both of providers and users of health services were represented, led in this study to effective A. aegypti control. Behaviours at the household level changed significantly and environmental risks for the presence of the vector decreased. This wa…
	72	Kay et al. | 2002 | Vietnam	Controlled trial | Larval population as % of baseline; BI | Reported clinically diagnosed cases	To investigate the recolonisation of subterranean habitats by Aedes aegypti.	2 years | 3 month intervals	The predatory crustacean Mesocyclops in large water tanks	Positive reduction in indices in intervention arm; not statistically significant compared with control, but was significant when compared to baseline.	Author comments: Remarkable achievement in dengue vector control. We now anticipate that the entire commune will achieve eradication status by September 2001. At Nghia Hiep and Xuan Phong, complete control of Ae. aegypti was also achieved; that for Lac Vien, Nghia Dong and Xuan Kien reached 99.7% or better. In April 1998, 137 of 2,551 containers had Ae. aegypti larvae - by March 2000, only 6 cont…
	73	Arunachalam et al | 2012 | Chennai City, Tamil Nadu, India	RCT| HI, BI, CI Pupae per person	To test the efficacy of netted frames to cover key containers, combined with community centred ecosystem management intervention in reducing dengue entomological indices.	June 2009 - December 2010 | Evaulations at baseline, 5 months and 10 months.	Control measures for control group were standard measures of fogging and larval control. Intervention clusters received an integrated approach including provision of water container (cement tanks), use of clean up campaigns and dissemination of information to school children. Intervention lasted 10 months in duration.	Substantial increase in dengue understanding in intervention group. In intervention clusters, PPI reduced to 0.004 from 1.075 (p=0.02), HI reduced to 4.2%, CI to 1.05% and BI to 4.3 from baseline values of 19.6, 8.91 and 30.8.	Author Comments: Reduction in vector indices achieved through community based approach that promoted intervention to prevent breeding of dengue vectors, targeting multiple stakeholders within communities, led to substantial reductions in the density of dengue vectors. Reviewer comments: Analysis often focusses on baseline vs. post-intervention data which does not demonstrate true reductions in st…
	74	Farajollahi et al | 2012 | Trenton, USA | 83,000	Controlled Trial | % control	To evaluate the area-wide efficacy of nighttime ground applied vehicle mounted ULV adulticide applications of DUET against Aedes albopictus within an urban residential community.	Weekly collection over 2 years (2009 - 2011)	Control site remained untreated vs nighttime applications of ULV in intervention clusters. Sampling conducted weekly for 24hrs using BG sentinel traps.	Single full label rate applications of ULV insecticide resulted in 72.7% reduction when compared with mid label rate. However, dual applications at mid label vs. single application at full label resulted in 85% reduction (p=0.003).	Author Comments: Results evidence the efficacy of nighttime ULV applications in reducing Aedes aegypti populations. Dual application at half label rate are significantly more efficient at targetting the adult vector. Reviewer Comments: Study robust and evidence of a significant impact against vector population, although no statistical comparisons conducted between controls and intervention groups.
	75	Loroño-Pino et al | 2013 | Merida, Mexico | 800,000	RCT | Number of mosquito adults	To determine the effectiveness and acceptability of ITCs and NTCs.	1 Year | Monthly mosquito collections	Insecticide treated curtains vs. untreated curtains	Range of outcomes including vector indices and nos of dengue-infected mosquitoes - abundance of females 27% lower after first follow up.	Author Comments: ITCs reduced Ae. aegypti females in homes for a short time after installation and Cx. quinquefasciatus females throughout much of the study. In the East, numbers of dengue infections were lower in humans (not significant); DENV-infected Ae. aegypti females were significantly reduced in ITC versus control homes. However in the South, the number of DENV infected humans or infected …
	76	Lenhart et al | 2013 | Phang Nga, Thailand	RCT | CI, HI, BI, PPI	To determine the impact of ITCs on vector indices	1 Year	ITCs | 3, 6 and 9 months post intervention	CI, HI, BI and PPI were 1.34 (0.86, 2.90), 1.02 (0.74, 1.43), 1.11 (0.66, 1.87), 1.36 (0.78, 2.39) respectively.	Author Comments: Results did not indicate any impact of ITCs. The most likely reason lies with the open house structures in the region, for which ITCs are not an appropriate inervention tool. Reviewer Comments: Study results appear reliable and the conclusions valid.
	77	Vanlerberghe et al | 2013 | Laem Chabang, Thailand	RCT | HI, BI, PPI	To assess the effectiveness of ITCs	18 months | Entomological collections were at 6 and 18 months	ITCs	Coverage was 70.5% vs 33.2% in October 2007 vs October 2008. Taken first results as this is when coverage was highest and is most reflective of use of the intervention. HI, BI and PPI were 39.5% (34.0%, 45.8%) | 77.6 (64.1, 93.4) | 0.57 (0.37, 0.91) at baseline respectively and then	Author Comments: The presence of ITCs can decrease the BI and PPI in a setting in which the tools are well accepted and used by the households, but the scale of effect depends on the coverage and the number of curtains per house. The outcomes also demonstrated that when ITCs are only used in a modest proportion of houses, deployment does not affect Aedes sp. infestations. Reviewer Comments: Data …
	78	Nam et al | 2012 | Viet Nam	Controlled Trial | Larval density index, adult density index | Dengue incidence	To test effectiveness of a previously 'successful' intervention in new geographic region of Viet Nam.	4 years	Mesocyclops, clean up campaigns	Reduction in indices in intervention arm though this was not statistically significant compared with controls; when compared with baseline it was statistically significant.	Author Comments: On the basis of our previous successes in northern and central Vietnam, elimination of Ae. aegypti can be achieved by these community-based programs and will result in elimination of dengue. Reviewer Comments: Lack of statistical representation throughout: X2 stats show only independence, and not what the strength of association is. Also, distinguishing between the impact of the …
	79	Nam et al. | 2005 | southern Viet Nam	Controlled trial | # adults, # larvae, container positivity | dengue incidence	To detail further success using the model of prioritized control, based on container productivity and community-driven biologic control, supplemented by clean up of discarded articles.	3.5 Years	Mesocyclops, clean up campaigns	Ae. aegypti larval populations in the three communes were reduced by approximately 90% after one year, by 92.3−98.6% after two years of intervention; Ae. aegypti populations had been eliminated from Cam Thanh and Binh Chanh with only 11 larvae being detected at Ninh Xuan by June 2003. Reduction in indices in intervention arm were statistically significant compared with baseline.	Author Comments: The community-based dengue control strategy using Mesocyclops was highly effective in controlling the dengue vector mosquito at the project sites. Specifically, Ae. aegypti were eliminated (or reduced to extremely low levels) as indicated by both larval and adult surveys. Reviewer Comments: Figures presented show dramatic reductions in most indices but statistical analyses were i…
	80	Ocampo et al. | 2014	Controlled trial | CI, HI, BI, PPPI | Reported dengue incidence	Test vector control strategy	18 months | 4 entomological surveys | Incidence reported weekly	Pyriproxifen (larval growth regulator/ biological insecticide)	A statistically significant reduction in the Aedes positivity rate of the catch basins was observed during the intervention, compared to baseline. During the pre-intervention (2008–2010), Palmira reported relatively higher dengue incidence than Buga but both towns were below the 75th percentile of historic dengue cases. An epidemic from week 21 of 2009 to week 14 of 2010 occurred in Palmira. In c…	Author Comments: Statistical analysis estimated an approximately five-fold reduction in dengue cases during the intervention period. However, this analysis cannot completely rule out causes other than our intervention for the observed patterns. The monthly treatment of catch basins with pyriproxyfen showed a significant and sustained reduction of their positivity for immature stages of Aedes. Rev…
	81	Deneger et al. 2014 | Manaus, Brazil	cRCT | Adult mosquitoes, questionnaire | Serological survey	Test whether mass trapping using BGS traps would reduce Ae. aegypti field populations.	16 months	Biogents Sentinel Traps	Reduction in density of female Aedes aegypti in intervention arm compared with control was significant at p=0.013. Subsequent measurements during dry season and second rainy season were not significant. GAMM model for grouped data post-intervention was marginally significant at p<0.1. Serological survey indicated that transmission during the period was low and thus no significant difference betwe…	Author Comments: Reason for no overall effect was probably due to low numbers of mosquitoes during dry season and the second rainy season. Also, samples were lost due to ants and power failures. No baseline serosurvey confounds results, but absence of community-wide effect of BGS trap on reduced odds of incidence may be indiciative of localised effect (only houses with BGS traps recorded lower od…
	82	Tsunoda et al. 2013 | Vietnam	Controlled trial | CI, HI, PPI | Serological survey	To evaluate the use of Olyset net covers and pyriproxifen.	6 months	Olyset net jar covers (targeting adult mosquitoes) and pyriproxifen (larvicide)	In the trial area, containers with Olyset covers had a significantly lower percentage positive with Aedes immature stages than those with no Olysets, in October. The probability of the presence of Aedes immature stages was also significantly different between containers with Olyset and those without, when December and February were considered together. More pupae were dead in the trial area (n=81…	Author Comments: Our study showed that Olyset Net and pyriproxyfen was successful in the control of Ae. aegypti immature stages, although seroprevalence rates were not significantly different between the trial and control areas. While more containers had immature mosquitoes in the trial area than in the control area before treatment, the number of positive containers and the number of pupae in th…
	83	Castro et al. 2012 | Cuba	cRCT | BI, KAP	Use of community to bolster routine vector control interventions	27 months	The strategy included four components: setting up of organ- isation and management structures; entomological risk surveillance; capacity building at grass-root and interme- diate level; and community work for vector control.	At baseline, entomological indices were approx. 0.1 in intervention and control clusters. They fluctuated with a rising trend over time but their difference became marginally significant in mid-2005 (after intensification of A. aegypti surveillance in intervention clusters) and increased from Sep 2006 onwards (the launch of CWG dengue control activities). At the end of the observation period, A. …	Author Comments: The level of participation achieved, changes in preventive behaviours and the entomological outcome provide converging evidence of the effectiveness of the deployed community empowerment strategy. In particular, adequate preventive practices at the household level had increased 36% in the intervention clusters compared with no changes in the control clusters and over the 2-year i…
	84	Stoddard et al 2014 | Peru	Model	To identify reduction in transmission in years where outdoor fogging was conducted ( a secondary objective within a larger study)	10 years	Outdoor fogging	Cases were reduced after citywide insecticide fumigation if it was conducted early in the transmission season. Vector control operations did, however, appear to have a significant impact on transmission in most years when this was undertaken.	Author Comments: results indicate that intensive vector control efforts can reduce transmission if timed and placed properly. . Reviewer Comments: Although not an RCT, the large datasets used, the analyses performed and the careful consideration (and exclusion) of potential confounders or alternative explanations all combine to support strongly the authors' claims.
	85	Harris et al. 2011 | Grand Cayman	Controlled Trial | Ovitrap index (flouresent vs. non-flourescent hatched larval ratio)	To test the effectiveness of releases of genetically engineered mosquitoes (RIDL)	6 months	RIDL mosquitoes	Over the latter 7 weeks of the release period, the mean ovitrap index in untreated areas was 49% (95% CI 43–55%). In contrast, the mean ovitrap index in treated area A was 10% (95% CI 7–14%), which is an 80% reduction relative to the untreated areas, indicating strong population suppression in the treated area during this period.	Author Comments: The positive outcome and successful demonstration of population suppression is encouraging for genetic control strategies in general and in particular, validates the potential of OX513A RIDL mosquitoes for population suppression. Reviewer Comments: Although the study sites were not randomised, dramatic reductions in ovitrap index were achieved.
