# Supplementary material for: Is Dengue Vector Control Deficient in Effectiveness or Evidence?: Systematic Review and Meta-analysis
Source: PLoS Negl Trop Dis. 2016 Mar 17;10(3):e0004551. doi: 10.1371/journal.pntd.0004551 (PMC4795802; doi:10.1371/journal.pntd.0004551)
Supplement: S3 Table — (XLSX) [file pntd.0004551.s004.xlsx]

## Sheet: Updated table of bias
	Study/ Ref No.	Author, Year	Study Design	Risk of Bias	Actual Bias	Methods undertaken to limit bias	Comments	QATQS Rating
	45	Sanchez et al 2008	Longitudinal	Random and Systematic Error	Selection bias, confounding, observer bias, information bias	Standardised methodology		3
	46	Hanna et al 2001	Longitudinal	Random and Systematic Error	Selection bias, confounding, observer bias	None reported	Descriptive study with some useful ovitrap data, if limited.	2
	47	Vanlerberghe et al 2010	RCT - see Table S2
	48	Baly et al 2009	Controlled clinical trial	Random and Systematic Error	Selection bias, confounding, observer bias, information bias	Matched on health zone	Weak study design with limited data	3
	49	Victor et al 2002	Interrupted time series	Random and Systematic Error	Selection bias, confounding, observer bias, information bias	None	No analytic stats performed on pertinent outcomes	3
	50	Wang et al 1994	Before and after intervention study	Random and Systematic Error	Selection bias, confounding, observer bias, information bias	None	Weak statistical outputs; descriptive only	3
	51	Morens et al 1986	Interrupted time series	Random and Systematic Error	Selection bias, confounding	Standardized forms		3
	52	McBride et al 1998	Cross sectional	Random and Systematic Error	Confounding, observer bias, recall bias	Random selection, single investigator used standardised questionnaire, logistic regression		2
	53	Swaddiwudhipong et al 1992	Before and after intervention study	Random and Systematic Error	Selection bias, confounding, observer bias	None	No statistical analysis	3
	54	Kusumawathie et al 2009	RCT - see Table S2
	55	Gurtler et al 2009	Before and after intervention study	Random and Systematic Error	Confounding, observer bias, information bias	External control, non-random	Control is based in neighbouring country with different reporting systems and demographic structure	3
	56	Montes et al 2004	Before and after intervention study	Random and Systematic Error	Intervention contamination, observer bias, information bias, confounding	Quality control of intervention, matching on age and SES		3
	57	Pessanha et al 2009	Ecological study	Random and Systematic Error	Confounding, observer bias, information bias	None		3
	58	Toledo et al 2011	Observational	Random and Systematic Error	Selection bias, confounding, observer bias	Random selection of intervention house blocks matched on neigbourhood characteristics		2
	59	Murray-Smith et al 1996	Observational	Random and Systematic Error	Selection bias, confounding, observer bias, information bias	Age and sex matched controls		2
	60	Omar et al 2011	Before and after intervention study	Random and Systematic Error	Selection bias, confounding, observer bias, information bias	Random sampling		3
	61	Pai et al 2006	Interrupted time series	Random and Systematic Error	Selection bias, confounding, observer bias, random error	Random sampling	Small sample sizes	2
	62	Igarashi et al 1997	Longitudinal	Random and Systematic Error	Selection bias, confounding, observer bias	Neighbourhood matched control	External control, non-random	3
	63	Sanchez et al 2009	Longitudinal	Random and Systematic Error	Selection bias, confounding, observer bias	Random sampling, structured questionnaires	Contamination/ spill over	3
	64	Pinho et al 2010	N/A (Mathematical model)
	65	Huy et al 2010	Longitudinal	Random and Systematic Error	Selection bias, confounding, observer bias	Logistic regression	Temephos distribution was measured via NDCR had intervened that year as a proxy	3
	66	Vazquez-Prokopec et al 2010	Retrospective observational	Random and Systematic Error	Selection bias, confounding, observer bias	None		2
	67	Lin et al 1994	Longitudinal	Random and Systematic Error	Selection bias, confounding, observer bias, information bias	None	No statistical analysis	3
	68	Lloyd et al 1994	Interrupted time series	Random and Systematic Error	Selection bias, confounding, observer bias	Neighbourhood characteristics used to select study 'colonias'		2
	69	Ko et al 1992	Case control	Random and Systematic Error	Selection bias, confounding	Age and sex matched controls, serological testing for cases and controls, blinding, records kept of loss to follow up	Sound epidemiological study	1
	70	Jayasooriya et al 2009	Longitudinal	Random and Systematic Error	Selection bias, confounding, observer bias, information bias	None	Descriptive statistics only, possibility of spill over between areas	3
	71	Toledo et al 2007	RCT - see Table S2
	72	Kay et al 2002	Controlled trial	Random and Systematic Error	Selection bias, confounding, observer bias, information bias	Standardised teaching		3
	73	Arunachalam et al 2012	RCT - see Table S2
	74	Farajollahi et al 2012	Controlled trial	Random and Systematic Error	Selection bias, confounding, observer bias, information bias	Matching		1
	75	Loroño-Pino et al 2013	RCT - see Table S2
	76	Lenhart et al 2013	RCT - see Table S2
	77	Vanlerberghe et al 2013	RCT - see Table S2
	78	Vu Sinh Nam 2012	Controlled trial	Random and Systematic Error	Seletion bias, observer bias, confounding	Standardised teaching	Due to publicity it is likely that control clusters also knew of intervention	3
	79	Vu Sinh Nam et al 2005	Controlled trial	Random and Systematic Error	Seletion bias, observer bias, confounding	Standardised teaching	Due to publicity it is likely that control clusters also knew of intervention	3
	80	Ocampo et al 2014	Controlled Trial	Random and Systematic Error	Selection bias, confounding	Standardised data capture, randomisation amongst intervention group		2
	81	Deneger et al 2014	RCT - see Table S2
	82	Tsunoda et al 2013	Controlled Trial	Random and Systematic Error	Selection bias, confounding, observer bias, information bias	Randomisation, stratification during analysis		2
	83	Castro et al 2012	RCT - see Table S2
	84	Stoddard et al 2014	N/A (Mathematical model)
	85	Harris et al 2012	Controlled Trial	Random and Systematic Error	Selection bias, observer bias, confounding	None		3
