# Supplementary material for: Is Dengue Vector Control Deficient in Effectiveness or Evidence?: Systematic Review and Meta-analysis
Source: PLoS Negl Trop Dis. 2016 Mar 17;10(3):e0004551. doi: 10.1371/journal.pntd.0004551 (PMC4795802; doi:10.1371/journal.pntd.0004551)
Supplement: S4 Table — (XLSX) [file pntd.0004551.s005.xlsx]

## Sheet: Sheet1
	Ref number	Author (year)	Location	Intervention(s)	Study design	Duration	Mosquito spp	Outcomes measured	Effective at p<0.05?
	45	Sanchez et al 2008	Cuba	Advocacy, house inspections, community clean up, covering water tanks, environmental clean up	Longitudinal study	2 years	Aedes aegypti	BI	No
	46	Hanna et al. 2001	Australia	Clean up (within 200m of case house), larvicide, IRS	Longitudinal study	8 months	Aedes aegypti	Dengue Incidence, Ovitraps	Yes, vector indices
	47	Vanlerberghe et al. 2010	Cuba	Community-based advocacy, awareness CWGs, clean up, container covers, education (on use of larvicide), house inspections, water pipe repair	cRCT	1 year	Aedes aegypti	HI, BI, PPI	Yes, all metrics
	48	Baly et al. 2009	Cuba	Community-based environmental management, source reduction, larviciding, adulticiding, education, promote formation of CWGs, water covers	Controlled clinical trial	5 years	Aedes aegypti	HI	Yes
	49	Victor et al. 2002	India	Temephos and environmental clean up, fogging every 2 weeks	Interrupted time series	N/K	Aedes aegypti	CI, HI, BI, Person Hour Biting Density	No
	50	Wang et al. 1994	Singapore	Source reduction, spraying and education	Before and after intervention study	3 years	Aedes aegypti	HI, Dengue incidence	No
	51	Morens et al. 1986	Puerto Rico	Truck-mounted ULV, aerial spraying x4	Interrupted time series	N/A	Aedes aegypti	Ovitraps, Dengue incidence	Yes (trap) No (incidence)
	52	McBride et al. 1998	Australia	Knockdown Sprays, Insect Repellents, Bed Nets, Mosquito Coils, House Screens	Cross sectional surveys	2 years	Aedes aegypti	Dengue incidence	Yes
	53	Swaddiwudhipong et al. 1992	Thailand	Source reduction, spraying, education	Before and after intervention study	3 years	Aedes aegypti	CI, HI, BI, Dengue incidence	No
	54	Kusumawathie et al. 2009	Sri Lanka	Water Tank Covers	RCT	1 year	Aedes aegypti/ albopictus	Tank Positivity	Yes
	55	Gurtler et al. 2009	Argentina	Larvicide, source reduction, ULV and house inspections	Before and after intervention study	5 years	Aedes aegypti/ albopictus	HI, BI	Yes, all metrics
	56	Ávila Montes et al. 2004	Honduras	Environmental health course intended to promote environmental clean up, safe handling of water	Before and after intervention study	8 months	Aedes aegypti	CI, HI, BI	Yes (CI, BI) No (HI)
	57	Pessanha et al. 2009	Brazil	In accordance with the National Control Plan (details not specified)	Ecological study	3 years	Aedes aegypti	Dengue incidence	No
	58	Toledo et al. 2011	Cuba	Community-based environmental management and water covers (environmental clean up, water pipe repair, water container covers)	Observational study	1 year	Aedes aegypti	BI, Dengue incidence	Yes, all metrics
	59	Murray-Smith et al. 1996	Australia	House Screens	Observational study	N/A	Aedes aegypti	Dengue incidence	Yes
	60	Omar et al. 2011	Malaysia	Thermal chemical fogging and ULV	Before and after intervention study	7 months	Aedes aegypti	Dengue incidence	Yes
	61	Pai et al. 2006	Taiwan	Community-based clean up campaign	Interrupted time series	6 months	Aedes aegypti	HI, Dengue incidence	No (HI) Yes (incidence)
	62	Igarashi et al. 1997	Vietnam	ITM house screens	Longitudinal study	9 months	Aedes aegypti	HI, ADI, Dengue incidence	Yes (HI, ADI) No (incidence)
	63	Sanchez et al. 2009	Cuba	Environmental clean-up campaigns, increase communication and community mobilisation and covering water tanks including education for professionals	Longitudinal study	6 years	Aedes aegypti	BI	Yes
	64	Pinho et al. 2010	Brazil	Ultra low volume spraying	Modelling study	N/A	Aedes aegypti	R0	Yes
	65	Huy et al. 2010	Cambodia	Larviciding, advocacy and cleanup campaigns.	Longitudinal study	8 years	Aedes aegypti	Dengue incidence	No
	66	V-Prokopec et al. 2010	Australia	Indoor Residual Spraying	Retrospective observational	6 months	Aedes aegypti	Dengue incidence	Yes, all metrics
	67	Lin et al. 1994	Taiwan	IRS, fogging, education, source reduction	Longitudinal study	4 years	Aedes aegypti	BI	No
	68	Lloyd et al. 1994	Mexico	Educational messages	Interrupted time series	N/K	Aedes aegypti	CI, BI	No
	69	Ko et al. 1992	Taiwan	House Screening, Bed Nets, Mosquito Coils & Traps, IRS	Case control study	1 year	Aedes aegypti	Dengue incidence	Yes
	70	Jayasooriya et al. 2009	Sri Lanka	Health education and environmental clean-up (single event)	Longitudinal study	3 years	Aedes aegypti/ albopictus	BI, Dengue incidence	No
	71	Toledo et al. 2007	Cuba	CWGs for covering of water sources; not protecting artificial containers; not removing abate from drinking water	cRCT	2 years	Aedes aegypti	CI, HI	Yes, all metrics
	72	Kay et al. 2002	Vietnam	Mesocyclops copepods	Controlled trial	2 years	Aedes aegypti	CI, HI, BI	Yes, all metrics
	73	Arunachalam et al. 2012	India	Community-based environmental management and water covers	cRCT	1.5 years	Aedes aegypti	CI,HI, BI, PPI	Yes
	74	Farajollahi et al. 2012	USA	Nighttime Outdoor Fogging	Controlled trial	2 years	Aedes aegypti/ albopictus	% control	Yes
	75	Loroño-Pino et al. 2013	Mexico	Insecticide-treated curtains	RCT	1 year	Aedes aegypti	Number of mosquito adults, Dengue incidence	No
	76	Lenhart et al. 2013	Thailand	Insecticide-treated curtains	cRCT	1 Year	Aedes aegypti	CI, HI, BI, PPI	No
	77	Vanlerberghe et al. 2013	Thailand	Insecticide-treated curtains	cRCT	18 months | Ento samples at 6, 18 months	Aedes aegypti	HI, BI, PPI	Yes, all metrics
	78	Nam et al. 2012	Vietnam	Mesocyclops copepods, clean up campaigns	Controlled trial	4 years	Aedes aegypti	CI (absolute numbers), ADI	Yes, all metrics
	79	Nam et al. 2005	Vietnam	Mesocyclops copepods, clean up campaigns	Controlled trial	3.5 Years	Aedes aegypti	Larval numbers, mosquito numbers	Yes, all metrics
	80	Ocampo et al. 2014	Colombia	Pyriproxyfen (monthly) in street catch basins	Controlled Trial	18 months	Aedes aegypti	CI, HI, BI, PPI, Dengue Incidence	Yes
	81	Deneger et al. 2014	Brazil	BGS traps	cRCT	16 months	Aedes aegypti	Adult mosquitoes, questionnaire, Dengue sero-conversion rates	Yes (vector) No (dengue)
	82	Tsunoda et al. 2013	Vietnam	ITM water storage covers and pyriproxifen	Controlled Trial	6 months	Aedes aegypti	CI, HI, PPI	Yes, up to five months
	83	Castro et al. 2012	Cuba	Community participation to support existing campaigns	cRCT	27 months	Aedes aegypti	BI, KAP	Yes (BI )
	84	Stoddard et al. 2014	Peru	Outdoor fogging	Model	12 years	Aedes aegypti	Dengue incidence	No
	85	Harris et al. 2012	Grand Cayman	RIDL mosquitoes	Controlled Trial	6 months	Aedes aegypti	Ovitrap index	Yes
	Key
	ADI	Adult (mosquito) Density Index
	BI	Breteau Index
	CI	Container Index
	CWG	Community Working Group
	HI	House Index
	ITM	Insecticide-treated material
	KAP	Knowledge, Attitude and Practices
	PPI	Pupae per Person index
	RCT	Randomised Controlled Trial
	cRCT	Cluster-randomised Controlled Trial
	RIDL	Release of Insects with Dominant Lethality
